# Supplementary material for: Thermoresponsive Lignin-Reinforced Poly(Ionic Liquid) Hydrogel Wireless Strain Sensor
Source: Research (Wash D C). 2021 Dec 7;2021:9845482. doi: 10.34133/2021/9845482 (PMC8674648; doi:10.34133/2021/9845482)
Supplement: Supplementary Materials — Supplementary 1. Figure S1: stretched picture after crossing, knotting, and twisting. Figure S2: 10 consecutive compression-recovery curves of poly(ionic liquid) hydrogel. Figure S3: poly(ionic liquid) hydrogel adhered to PTFE, stone, and metal. Figure S4: pressure-compression curves of hydrogels with different lignin content. Figure S5: scanning electron micrograph of AgNWs. Figure S6: water loss of hydrogel in ambient environment for 24 h (20°C, RH = 66%). Figure S7: circuit diagram of the flexible touch panel. Figure S8: (a) relative current changes when frowning. (b) Relative current changes when fingers were bent at 45° and 90°. [file 9845482.f1.zip]

Archive with 2 entries (2 files):
- 5c36f896ae92ec4593030a13d3b3e270.mp4
- Supporting Info.docx
